# Supplementary material for: Viral Diversity of Microbats within the South West Botanical Province of Western Australia
Source: Viruses. 2019 Dec 13;11(12):1157. doi: 10.3390/v11121157 (PMC6950384; doi:10.3390/v11121157)
Supplement: Supplementary file 1 [file viruses-11-01157-s001.zip]

Archive with 7 entries (6 files):
- Figure S1_journal_Reviewed.docx
- __MACOSX/
- __MACOSX/._Figure S1_journal_Reviewed.docx
- Table S1.docx
- __MACOSX/._Table S1.docx
- Table S2.docx
- __MACOSX/._Table S2.docx
